# Supplementary material for: De novo identification of toxicants that cause irreparable damage to parasitic nematode intestinal cells
Source: PLoS Negl Trop Dis. 2020 May 26;14(5):e0007942. doi: 10.1371/journal.pntd.0007942 (PMC7274465; doi:10.1371/journal.pntd.0007942)
Supplement: S2 Table — (XLSX) [file pntd.0007942.s008.xlsx]

## Sheet: Table S2
	S2 Table. The top 50 genes ranked based on prioritization score
	Gene	Score	Functional Description	Conservation		Proteomics		Expression	Functional annoation				IHGC predicted anthelmintic targets (Table S15)
				Nema-tode-specific	Parasitic-Nematode Conserved	Intestinal proteomics location	# Spectra	Gene Expression Percentile*	Severe C. elegans phenotype	# KEGG Path-ways	# other genes with KO	PPIs (Worm Inter-actome)	15A: CHEMBL Target of known anthelmintics	15B: Pathways for known / hypothesized targets	15C: Novel proposed targets in literature	15D: Potential targets scored by 50HG (Score - Target gene)
	GS_11702	10.7555	K15633: 2,3-bisphosphoglycerate-independent phosphoglycerate mutase	Y	Y	Membrane	115	0.955528	Y	5	1	79	-	glycolysis	ipgm-1 = WBGene00019001; Table 1 of Schwarz et al 2015 [PMID:25730766]	-
	GS_01787	9.83087	K02132: F-type H+-transporting ATPase subunit alpha	-	Y	Membrane	130	0.976957	Y	4	0	96	-	-	-	-
	GS_07654	9.82282	K02145: V-type H+-transporting ATPase subunit A	-	Y	Membrane	362	0.940939	Y	7	0	50	-	-	TMUE_s0229000900; Table 2 of Foth et al 2014 PMID:24929830	-
	GS_10911	9.73722	K00600: glycine hydroxymethyltransferase	-	Y	Membrane	354	0.949444	Y	7	1	222	-	-	-	132 - ACOC_0000105301
	GS_21097	9.73285	K01679: fumarate hydratase, class II	-	Y	Membrane	159	0.947987	Y	5	1	16	-	carbon fixation in prokaryotes	-	127 - ACOC_0000702401
	GS_17518	9.6463	K04646: clathrin heavy chain	-	Y	Membrane	93	0.94247	Y	6	1	21	-	-	-	117 - ACOC_0000087401
	GS_04063	9.5937	K09490: heat shock 70kDa protein 5	-	Y	Membrane	244	0.981232	Y	4	0	5	-	-	-	-
	GS_17447	9.58494	K02133: F-type H+-transporting ATPase subunit beta	-	Y	Membrane	168	0.969055	Y	4	2	397	-	-	-	-
	GS_12574	9.56337	K01379: cathepsin D	-	Y	Membrane	117	0.991495	Y	2	1	15	-	-	-	-
	GS_08320	9.55475	K09580: protein disulfide-isomerase A1	-	Y	Membrane	221	0.984918	Y	1	0	145	-	-	-	117 - ACOC_0000288101
	GS_05894	9.51646	K05759: profilin	Y	Y	Membrane	46	0.946599	Y	4	3	3	-	-	-	-
	GS_12676	9.48742	K02147: V-type H+-transporting ATPase subunit B	-	Y	Membrane	241	0.977287	Y	7	4	87	-	-	-	-
	GS_15935	9.48573	K00382: dihydrolipoamide dehydrogenase	-	Y	Membrane	140	0.965614	Y	6	1	4	-	glycolysis	-	132 - ANCCEY_03953
	GS_13361	9.36273	K01507: inorganic pyrophosphatase	-	Y	Membrane	91	0.950909	Y	1	0	164	-	-	-	-
	GS_16291	9.34758	K03231: elongation factor 1-alpha	-	Y	Membrane	242	0.993639	Y	2	3	614	-	-	H19N07.1 = WBGene00010405; Table 2 of Taylor et al 2013 PMID:23935495	-
	GS_00159	9.3431	K09487: heat shock protein 90kDa beta	-	Y	Membrane	276	0.92918	Y	8	4	20	-	-	-	-
	GS_23022	9.33882	K00615: transketolase	-	Y	Membrane	89	0.890348	Y	5	2	4	-	-	-	132 - ASU_03326
	GS_21324	9.30823	K03960: NADH dehydrogenase (ubiquinone) 1 beta subcomplex subunit 4	Y	Y	Membrane	14	0.796817	Y	5	2	334	-	-	-	-
	GS_15944	9.25915	K12666: oligosaccharyltransferase complex subunit alpha (ribophorin I)	-	Y	Membrane	80	0.886383	Y	3	0	60	-	-	-	-
	GS_00687	9.24004	K04077: chaperonin GroEL	-	Y	Membrane	120	0.978161	Y	4	4	7	-	-	-	120 - ACOC_0000457101
	GS_13913	9.23289	K00164: 2-oxoglutarate dehydrogenase E1 component	-	Y	Membrane	93	0.875038	Y	4	2	30	-	-	-	132 - ACOC_0001037601
	GS_14861	9.22675	K08054: calnexin	-	Y	Membrane	52	0.902249	Y	5	0	60	-	-	-	-
	GS_07399	9.21607	K10134: etoposide-induced 2.4 mRNA	-	Y	Membrane	401	0.983135	Y	1	3	136	-	-	-	115 - TMUE_s0004018000
	GS_20722	9.20092	K10373: tropomyosin 1	-	Y	Membrane	94	0.82401	Y	4	1	58	-	-	-	-
	GS_01940	9.18327	K01810: glucose-6-phosphate isomerase	-	Y	Lumen	87	0.937757	Y	5	0	1	-	starch and sucrose metabolism; glycolysis; amino sugar and nucleotide sugar metabolism	-	117 - LOAG_17859
	GS_11347	9.1678	K00688: starch phosphorylase	-	Y	Membrane	92	0.932601	Y	2	0	2	-	starch and sucrose metabolism	-	-
	GS_05590	9.14402	K16197: 14-3-3 protein beta/theta/zeta	-	Y	Lumen	214	0.973933	Y	8	7	74	-	-	-	120 - ACOC_0001282401
	GS_21295	9.11366	K01689: enolase	-	Y	Lumen	532	0.98974	Y	6	5	4	-	glycolysis	-	132 - ACOC_0001088401
	GS_24155	9.09628	K04437: filamin	-	Y	Membrane	535	0.889501	Y	4	2	2	-	-	-	-
	GS_03797	9.08829	K03283: heat shock 70kDa protein 1/8	-	Y	Lumen	520	0.992393	Y	11	8	41	-	-	-	117 - DME_0000938001
	GS_23921	9.07946	K02987: small subunit ribosomal protein S4e	-	Y	Membrane	61	0.956488	Y	1	0	7	-	-	-	-
	GS_11945	9.07127	K09485: heat shock protein 110kDa	-	Y	Membrane	62	0.950424	Y	1	0	245	-	-	-	117 - DME_0000252601
	GS_18848	9.07038	K00261: glutamate dehydrogenase (NAD(P)+)	-	Y	Lumen	924	0.991978	Y	5	5	3	-	-	-	-
	GS_11451	9.06848	K00261: glutamate dehydrogenase (NAD(P)+)	-	Y	Membrane	543	0.991344	Y	5	5	3	-	-	-	-
	GS_06670	9.05036	K08155: MFS transporter, DHA1 family, solute carrier family 18 (vesicular amine transporter), member 1/2	-	Y	Tissue	105	0.831602	Y	7	4	556	-	-	-	120 - ASU_02552
	GS_01572	9.02955	K09553: stress-induced-phosphoprotein 1	-	Y	Membrane	102	0.893184	Y	1	0	2	-	-	-	-
	GS_00642	9.01838	K00850: 6-phosphofructokinase 1	-	Y	Membrane	72	0.932795	Y	7	0	1	-	glycolysis	-	-
	GS_20046	9.0149	K02930: large subunit ribosomal protein L4e	-	Y	Membrane	82	0.976077	Y	1	3	373	-	-	-	-
	GS_12891	9.00635	K05284: phosphatidylinositol glycan, class M	Y	Y	Membrane	23	0.836561	Y	1	3	517	-	-	-	-
	GS_19928	9.00363	K14753: guanine nucleotide-binding protein subunit beta-2-like 1 protein	-	Y	Membrane	54	0.954543	Y	1	0	233	-	-	-	120 - ASU_02552
	GS_00010	8.93823	K00235: succinate dehydrogenase (ubiquinone) iron-sulfur subunit	-	Y	Membrane	159	0.868299	Y	7	6	148	-	-	-	-
	GS_21568	8.9103	K13800: UMP-CMP kinase	-	Y	Membrane	129	0.918248	Y	1	4	49	-	-	EmuJ_001107800; Table 1 and SI Table 13 of Tsai et al 2013 PMID:23485966	-
	GS_02635	8.90065	K07874: Ras-related protein Rab-1A	-	Y	Membrane	55	0.953921	Y	1	1	55	-	-	-	-
	GS_08789	8.88596	K01647: citrate synthase	-	Y	Membrane	83	0.759395	Y	5	2	224	-	-	-	127 - ACOC_0000355401
	GS_21140	8.86186	K03234: elongation factor 2	-	Y	Membrane	133	0.990992	Y	0	1	511	-	-	EmuJ_000865300; Table 1 and SI Table 13 of Tsai et al 2013 PMID:23485966	-
	GS_22936	8.84991	K01251: adenosylhomocysteinase	-	Y	Membrane	48	0.923304	Y	1	0	107	-	-	-	137 - ASU_02540
	GS_02407	8.82962	K02146: V-type H+-transporting ATPase subunit d	-	Y	Membrane	35	0.963577	Y	10	1	4	-	-	-	-
	GS_06009	8.82143	K07509: acetyl-CoA acyltransferase	-	Y	Membrane	28	0.847142	Y	5	0	68	-	-	-	-
	GS_01459	8.81862	K07936: GTP-binding nuclear protein Ran	-	Y	Membrane	27	0.882873	Y	4	0	680	-	-	-	-
	GS_10860	8.79883	K03943: NADH dehydrogenase (ubiquinone) flavoprotein 2	-	Y	Membrane	39	0.83998	Y	5	1	437	-	-	-	-
