# Supplementary material for: De novo identification of toxicants that cause irreparable damage to parasitic nematode intestinal cells
Source: PLoS Negl Trop Dis. 2020 May 26;14(5):e0007942. doi: 10.1371/journal.pntd.0007942 (PMC7274465; doi:10.1371/journal.pntd.0007942)
Supplement: S3 Table — (XLSX) [file pntd.0007942.s009.xlsx]

## Sheet: S3 Table
	S3 Table. Top enriched metabolism and non-metabolism KEGG Pathways
	Top enriched metabolism KEGG Pathways
	Kegg Pathway ID	Kegg Pathway Description	Primary Category	Secondary category	Total # in genome	Total # among cintfams	GSEA P value
	ko00190	Oxidative phosphorylation	Metabolism	Energy metabolism	319	95	0
	ko01200	Carbon metabolism	Metabolism	Global and overview maps	238	70	0
	ko01230	Biosynthesis of amino acids	Metabolism	Global and overview maps	166	44	0
	ko00020	Citrate cycle (TCA cycle)	Metabolism	Carbohydrate metabolism	137	35	0
	ko00630	Glyoxylate and dicarboxylate metabolism	Metabolism	Carbohydrate metabolism	80	17	6.52603e-05
	ko01210	2-Oxocarboxylic acid metabolism	Metabolism	Global and overview maps	52	11	0.000675372
	ko00520	Amino sugar and nucleotide sugar metabolism	Metabolism	Carbohydrate metabolism	109	35	0.00134762
	ko00710	Carbon fixation in photosynthetic organisms	Metabolism	Energy metabolism	66	18	0.00138915
	ko00030	Pentose phosphate pathway	Metabolism	Carbohydrate metabolism	43	20	0.00138926
	ko00010	Glycolysis / Gluconeogenesis	Metabolism	Carbohydrate metabolism	124	40	0.00770138
	ko00330	Arginine and proline metabolism	Metabolism	Amino acid metabolism	83	29	0.0143403
	ko00270	Cysteine and methionine metabolism	Metabolism	Amino acid metabolism	70	11	0.0355458
	ko00380	Tryptophan metabolism	Metabolism	Amino acid metabolism	82	13	0.0480239
	Top enriched non-metabolism KEGG Pathways
	Kegg Pathway ID	Kegg Pathway Description	Primary Category	Secondary category	Total # in genome	Total # among cintfams	GSEA P value
	ko04721	Exocytosis / Synaptic vesicle cycle	Organismal Systems	Nervous system	110	37	0
	ko04145	Phagosome	Cellular Processes	Transport and catabolism	165	56	6.14214e-05
	ko03050	Proteasome	Genetic Information Processing	Folding, sorting and degradation	125	52	7.45831e-05
	ko03010	Ribosome	Genetic Information Processing	Translation	432	131	9.92878e-05
	ko04510	Focal adhesion	Cellular Processes	Cell communication	253	70	0.000181188
	ko04966	Collecting duct acid secretion	Organismal Systems	Excretory system	41	13	0.000773198
	ko02020	Two-component system	Environmental Information Processing	Signal transduction	42	8	0.00134957
	ko03040	Spliceosome	Genetic Information Processing	Transcription	371	116	0.00137027
	ko03060	Protein export	Genetic Information Processing	Folding, sorting and degradation	61	23	0.00230145
	ko04520	Adherens junction	Cellular Processes	Cell communication	147	40	0.00583231
	ko04612	Antigen processing and presentation	Organismal Systems	Immune system	57	13	0.00838839
	ko04670	Leukocyte transendothelial migration	Organismal Systems	Immune system	134	38	0.00876987
	ko04722	Neurotrophin signaling pathway	Organismal Systems	Nervous system	157	40	0.00895797
	ko03008	Ribosome biogenesis in eukaryotes	Genetic Information Processing	Translation	213	66	0.0109351
	ko04512	ECM-receptor interaction	Environmental Information Processing	Signaling molecules and interaction	30	11	0.0142578
	ko04120	Ubiquitin mediated proteolysis	Genetic Information Processing	Folding, sorting and degradation	256	67	0.0156484
	ko04151	PI3K-Akt signaling pathway	Environmental Information Processing	Signal transduction	261	81	0.0195608
	ko03020	RNA polymerase	Genetic Information Processing	Transcription	91	24	0.0243348
	ko04726	Serotonergic synapse	Organismal Systems	Nervous system	108	29	0.0378212
	ko04010	MAPK signaling pathway	Environmental Information Processing	Signal transduction	254	71	0.039957
	ko04914	Progesterone-mediated oocyte maturation	Organismal Systems	Endocrine system	146	48	0.0422057
	ko04810	Regulation of actin cytoskeleton	Cellular Processes	Cell motility	267	70	0.0426113
	ko04917	Prolactin signaling pathway	Organismal Systems	Endocrine system	65	21	0.0458603
