# Supplementary material for: De novo identification of toxicants that cause irreparable damage to parasitic nematode intestinal cells
Source: PLoS Negl Trop Dis. 2020 May 26;14(5):e0007942. doi: 10.1371/journal.pntd.0007942 (PMC7274465; doi:10.1371/journal.pntd.0007942)
Supplement: S4 Table — (XLSX) [file pntd.0007942.s010.xlsx]

## Sheet: S4 Table
	S4 Table. All cIntFam genes belonging to the Exocytosis KEGG pathway (“synaptic vesicle cycle”, ko04721)
	Gene	Score	Functional Description	Conservation		Proteomics		Expression	Functional annoation				50HG predicted anthelmintic targets (Table S15)
				Nema-tode-specific	Parasitic-Nematode Conserved	Intestinal proteomics location	# Spectra	Gene Expression Percentile*	Severe C. elegans phenotype	# KEGG Path-ways	# other genes with KO	PPIs (Worm Inter-actome)	15A: CHEMBL Target of known anthelmintics	15B: Pathways for known / hypothesized targets	15C: Novel proposed targets in literature	15D: Potential targets scored by 50HG (Score - Target gene)
	GS_06670	9.05036	K08155: MFS transporter, DHA1 family, solute carrier family 18 (vesicular amine transporter), member 1/2	-	Y	Tissue	105	0.831602	Y	7	4	556	-	-	-	120 - ASU_02552
	GS_07654	9.82282	K02145: V-type H+-transporting ATPase subunit A	-	Y	Membrane	362	0.940939	Y	7	0	50	-	-	TMUE_s0229000900; Table 2 of Foth et al 2014 PMID:24929830	-
	GS_17518	9.6463	K04646: clathrin heavy chain	-	Y	Membrane	93	0.94247	Y	6	1	21	-	-	-	117 - ACOC_0000087401
	GS_12676	9.48742	K02147: V-type H+-transporting ATPase subunit B	-	Y	Membrane	241	0.977287	Y	7	4	87	-	-	-	-
	GS_02407	8.82962	K02146: V-type H+-transporting ATPase subunit d	-	Y	Membrane	35	0.963577	Y	10	1	4	-	-	-	-
	GS_21493	8.59755	K02152: V-type H+-transporting ATPase subunit G	-	Y	Tissue	11	0.940293	Y	7	3	100	-	-	-	-
	GS_05160	8.48769	K02150: V-type H+-transporting ATPase subunit E	-	Y	Membrane	76	0.79812	Y	7	6	68	-	-	-	-
	GS_00799	8.42543	K11825: AP-2 complex subunit beta-1	-	Y	Tissue	7	0.929588	Y	4	3	37	-	-	-	-
	GS_14116	8.16308	K02151: V-type H+-transporting ATPase subunit F	-	Y	Membrane	34	0.607692	Y	7	0	75	-	-	-	-
	GS_13250	8.13471	K02154: V-type H+-transporting ATPase subunit a	-	Y	Membrane	11	0.971201	Y	9	8	66	-	-	-	-
	GS_16050	8.12529	K01528: dynamin GTPase	-	Y	Membrane	7	0.866579	Y	4	4	93	-	-	-	-
	GS_08142	8.01468	K15292: syntaxin-binding protein 1	-	Y	Membrane	8	0.852301	Y	1	2	11	-	-	-	-
	GS_18082	8.01134	K06027: vesicle-fusing ATPase	-	Y	Tissue	4	0.760817	Y	3	1	6	Hexachlorophene	-	-	120 - ACOC_0000421101
	GS_11043	7.73475	K02144: V-type H+-transporting ATPase subunit H	-	-	Membrane	87	0.917879	Y	8	8	51	-	-	-	-
	GS_21253	7.30026	K03661: V-type H+-transporting ATPase 21kDa proteolipid subunit	-	Y	-	0	0.803789	Y	8	1	403	-	-	-	-
	GS_10755	7.15049	K04560: syntaxin 1A	-	Y	Membrane	5	0.807571	-	4	2	29	-	-	-	-
	GS_02971	7.00054	K11824: AP-2 complex subunit alpha	-	Y	-	0	0.848327	Y	4	4	38	-	-	-	-
	GS_20770	6.91246	K02154: V-type H+-transporting ATPase subunit a	-	Y	-	0	0.933784	Y	9	8	58	-	-	-	-
	GS_18063	6.75878	K15296: alpha-soluble NSF attachment protein	-	Y	-	0	0.793668	Y	1	2	474	-	-	-	-
	GS_00403	6.59653	K13504: vesicle-associated membrane protein 2	-	Y	Membrane	6	0.95662	-	5	3	-	Cyclosporin A	-	-	-
	GS_02786	6.58839	K11826: AP-2 complex subunit mu-1	-	-	-	0	0.896131	Y	4	0	53	-	-	-	-
	GS_22629	5.97445	K02152: V-type H+-transporting ATPase subunit G	-	-	-	0	0.76926	Y	7	3	60	-	-	-	-
	GS_23286	5.94294	K11827: AP-2 complex subunit sigma-1	-	-	-	0	0.755055	Y	4	2	105	-	-	-	-
	GS_15347	5.7277	K02154: V-type H+-transporting ATPase subunit a	-	Y	-	0	0.538861	Y	9	8	276	-	-	-	-
	GS_02953	5.63626	K02152: V-type H+-transporting ATPase subunit G	-	-	-	0	0.656532	Y	7	3	73	-	-	-	-
	GS_14005	5.6291	K15293: protein unc-13	-	Y	-	0	0.713403	-	1	1	6	-	-	-	-
	GS_11737	5.49815	K15293: protein unc-13	Y	-	-	0	0.669754	-	1	1	6	-	-	-	-
	GS_08663	5.15183	K06027: vesicle-fusing ATPase	-	Y	-	0	0.82098	-	3	1	-	-	-	-	-
	GS_09798	5.09482	K08155: MFS transporter, DHA1 family, solute carrier family 18 (vesicular amine transporter), member 1/2	-	-	-	0	0.846422	Y	7	4	-	-	-	-	-
	GS_15335	4.97932	K13504: vesicle-associated membrane protein 2	-	-	-	0	0.770886	-	5	3	70	-	-	-	-
	GS_02371	4.95394	K02144: V-type H+-transporting ATPase subunit H	-	Y	-	0	0.780943	-	8	8	1	-	-	-	-
	GS_09393	4.91667	K13504: vesicle-associated membrane protein 2	-	Y	-	0	0.75	-	5	3	-	Cyclosporin A	-	-	-
	GS_17465	4.48527	K11824: AP-2 complex subunit alpha	-	-	-	0	0.67657	Y	4	4	-	-	-	-	-
	GS_14637	3.88764	K02147: V-type H+-transporting ATPase subunit B	-	Y	-	0	0.444028	-	7	4	-	-	-	-	-
	GS_23201	2.82059	K11825: AP-2 complex subunit beta-1	-	-	-	0	0.417976	-	4	3	-	-	-	-	-
	GS_02983	2.74965	K15294: complexin-1/2	-	-	-	0	0.420254	-	1	1	-	-	-	-	-
	GS_15575	2.47186	K02150: V-type H+-transporting ATPase subunit E	-	-	-	0	0.379508	-	7	6	-	-	-	-	-
